# Supplementary material for: Association between serum uric acid to high-density lipoprotein cholesterol ratio (UHR) and abdominal aortic calcification: a cross-sectional study based on NHANES 2013–2014
Source: Front Cardiovasc Med. 2025 May 29;12:1560022. doi: 10.3389/fcvm.2025.1560022 (PMC12159047; doi:10.3389/fcvm.2025.1560022)
Supplement: Supplementary file 1 [file Table1.xlsx]

## Sheet: Sheet1
	Variable	Missing Count	Percentage
	Family PIR	207	0.074
	Tobacco use	2	<0.1%
	Alcohol use	105	0.037
	BMI	13	0.004
	Waist circumference	31	0.011
	White blood cell	2	<0.1%
	Hypertension	3	0.001
	Alanine aminotransferase	1	<0.1%
	Aspartate aminotransferase	1	<0.1%
	Serum calcium	18	0.006
	Triglyceride	1	<0.1%
	Total bilirubin	1	<0.1%
