# Supplementary material for: Association between serum uric acid to high-density lipoprotein cholesterol ratio (UHR) and abdominal aortic calcification: a cross-sectional study based on NHANES 2013–2014
Source: Front Cardiovasc Med. 2025 May 29;12:1560022. doi: 10.3389/fcvm.2025.1560022 (PMC12159047; doi:10.3389/fcvm.2025.1560022)
Supplement: Supplementary file 2 [file Table2.xlsx]

## Sheet: Sheet
	Variable Name	VIF
	Age	1.4560113078308
	Gender	2.14493020348805
	Race/ethnicity	1.64060437258076
	Family PIR	1.1632689613888
	Smoking status	1.23264993120169
	Drinking status	1.46620671795099
	BMI	4.73163671126459
	Waist circumference	5.3610443933356
	Calcium intake	1.94405446407002
	Phosphorus intake	2.00268796258626
	Glycated hemoglobin	1.76856572167921
	White blood cell count	1.15813963203631
	Diabetes	1.85839149176283
	Hypertension	1.11583157655287
	Alanine aminotransferase (ALT)	4.03820358832385
	Blood urea nitrogen	1.84547199511342
	Aspartate aminotransferase (AST)	4.01106471866571
	Serum creatinine	1.68548025983582
	Serum phosphorus	1.23909789701241
	Serum calcium	1.11551772413198
	Total cholesterol	1.42526644785032
	Triglycerides	1.39527147925596
	Total bilirubin	1.15806547059185
	UHR	1.64623394935388
