# Supplementary material for: Association between serum uric acid to high-density lipoprotein cholesterol ratio (UHR) and abdominal aortic calcification: a cross-sectional study based on NHANES 2013–2014
Source: Front Cardiovasc Med. 2025 May 29;12:1560022. doi: 10.3389/fcvm.2025.1560022 (PMC12159047; doi:10.3389/fcvm.2025.1560022)
Supplement: Supplementary file 3 [file Table3.xlsx]

## Sheet: Sheet1
		Model 3		Bonferroni correction
		OR (95% CI)	P	OR (98.33% CI)	P
	AAC
	UHR Q1	Ref
	UHR Q2	1.691(1.139,2.510)	0.02	1.691 (0.996, 2.870)	0.06
	UHR Q3	1.772(1.261,2.490)	0.004	1.772 (1.161, 2.704)	0.012
	UHR Q4	2.605(1.760,3.855)	<0.001	2.605 (1.631, 4.162)	0.001
	SAAC
	UHR Q1	Ref
	UHR Q2	1.445(0.920,2.270)	0.13	1.445 (0.835, 2.507)	0.39
	UHR Q3	1.714(1.236,2.377)	0.005	1.714 (1.133, 2.594)	0.015
	UHR Q4	2.227(1.649,3.008)	<0.001	2.227 (1.547, 3.207)	0.002
